# Supplementary material for: Production of d-Tagatose by Whole-Cell Conversion of Recombinant Bacillus subtilis in the Absence of Antibiotics
Source: Biology (Basel). 2021 Dec 16;10(12):1343. doi: 10.3390/biology10121343 (PMC8698901; doi:10.3390/biology10121343)
Supplement: Supplementary file 1 [file biology-10-01343-s001.zip]

Archive with 1 entries (1 files):
- biology-1503010-supplementary.pdf
